# Supplementary material for: Early Mortality Prediction in Intensive Care Unit Patients Based on Serum Metabolomic Fingerprint
Source: Int J Mol Sci. 2024 Dec 19;25(24):13609. doi: 10.3390/ijms252413609 (PMC11677344; doi:10.3390/ijms252413609)
Supplement: Supplementary file 1 [file ijms-25-13609-s001.zip]

Archive with 1 entries (1 files):
- ijms-3354523-supplementary.pdf
